# Supplementary material for: Relative Solvent Accessible Surface Area Predicts Protein Conformational Changes upon Binding
Source: Structure. 2011 Jun 8;19(6):859–67. doi: 10.1016/j.str.2011.03.010 (PMC3145976; doi:10.1016/j.str.2011.03.010)
Supplement: Table S1 contains the homomeric proteins used in our monomer/complex dataset, as well as their associated structural properties relevant to this study [file mmc2.xls]

## Sheet: Sheet1
Monomer PDB	Complex PDB	Complex chain	Arel(free)	Arel(bound)	Interface size (Å2)	RMSD (Å)
1f0m	1b4f_1	A	1.02488	1.18156	2011.8	3.351
2wsn	1b9c	A	0.954385	0.917694	1900	1.005
1fqf	1bp5	A	0.992656	1.02051	2119.6	6.759
1gsp	1bvi	A	0.983088	0.961754	1952.7	0.739
1jon	1dkd	B	0.944795	0.976985	2045.8	1.202
1efq	1eeq	A	0.990503	0.957432	1406.9	0.876
2cxv	1hav	A	0.997556	1.09272	2127.8	1.8
4icb	1ht9	A	0.99228	1.35999	4029.9	12.942
1kf2	1js0	A	1.05445	1.25216	4585.2	6.832
1mu5	1mx0	A	1.16814	1.21302	7466.5	3.536
1prw	1niw	V	1.0436	1.20893	4943.2	4.124
3ovo	1ovo	A	1.12513	1.1254	2893.6	2.362
1xbi	1sds	G	1.01447	0.941415	1714.2	0.896
2ey6	1snd	A	1.01185	1.25636	4535.7	10.412
1tq3	1tp5	C	1.02381	1.0593	2191.8	1.085
1jnx	1y98	D	0.992871	1.04316	2910.9	1.099
1zon	1zop	A	0.937984	1.01426	2353.8	2.403
1tg0	1zuk	E	1.02251	1.02551	1309.1	0.667
1zzk	1zzi	A	1.04401	1.15439	1235.6	3.815
2qvq	2ac0	C	1.04859	1.02186	2567.9	1.458
1irk	2b4s	A	1.10111	1.08933	1713.3	5.094
2jhl	2d39	A	0.876229	0.955456	2178.8	2.276
2fez	2ff4	A	1.13411	1.18354	3364.5	0.891
1u6d	2flu	C	0.965091	0.932363	2149.2	0.827
2xjk	2gbv	A	1.0659	1.04392	1401.9	1.451
1bpi	2hex	F	1.06198	1.03959	3132.7	1.145
161l	2hum	A	1.02042	1.05836	1790.4	1.112
2ibb	2ibg_1	A	1.08334	1.10912	2223	1.616
3fqy	2idf	A	0.962843	0.957293	1252.1	0.9
1lis	2lyn	A	1.16103	1.14323	4182.2	3.193
2ok3	2oju	B	0.978935	1.00092	2629.4	1.278
2p2y	2owd	A	0.932243	0.955628	1488.2	0.854
3i06	2oz2	H	0.907257	0.916	2400	0.583
1kf7	2p42	A	1.0524	1.06718	697.1	0.801
1bsq	2q39	A	0.989271	0.975405	1237.8	1.798
3cln	2r28	M	1.29723	1.25107	4608.9	2.564
2xjk	2v0a	A	1.0659	1.02082	1802.2	1.316
1uwf	2vco	A	0.934062	0.961963	2193.9	0.861
2brf	2w3o	Z	0.984338	0.977973	2179.5	0.944
3cvc	2w8c	A	0.901248	0.952147	1933.6	1.117
1h6t	2wqw	H	1.07437	1.10653	2479.6	1.726
2x1b	2x1a	A	1.03054	1.1372	2672.3	2.883
3k0r	2x2c	G	0.902682	0.933184	3298.8	0.735
3l42	2x4w	G	1.11709	1.17045	3239.7	1.144
2qcy	2yy4	A	1.09947	1.1325	2560.8	4.684
2h2z	2z3d	E	1.08587	1.07943	3405.8	0.746
2gtg	2z9a	A	1.04145	1.3251	4103.7	13.652
3f6p	2zwm	A	1.00708	0.991511	2590.4	1.356
2zj7	3a70	H	1.09866	1.11175	4032.3	3.818
1n1x	3bcm	A	1.0494	1.03134	1264.2	0.908
1n1x	3bco	A	1.0494	1.24806	3743.7	9.675
2pne	3bog	A	1.03606	1.00395	856.5	0.704
1prw	3bxl	I	1.0436	1.21026	4009.5	5.287
3cdn	3cz0	A	1.00374	1.12396	3141.3	6.065
1zbf	3d0p	D	0.992617	0.975883	1466.3	0.928
2o7k	3die	F	0.882598	1.43497	7371.5	14.997
1n1x	3djo	A	1.0494	1.27272	4162.2	9.676
2p52	3exj	C	1.04282	1.06548	1927.1	2.213
3fs5	3f4a	H	1.0089	1.04561	2201.9	1.732
1kf8	3fl0	C	1.04274	1.24604	2849.5	13.957
1jwf	3g2u	C	1.01548	1.02125	1771.7	1.539
2xdk	3hek	A	1.08287	1.11414	2994.9	1.713
2g7b	3i17	A	1.03122	1.11888	1244.8	1.451
1cs8	3iv2	H	0.99746	0.992551	2164.3	1.769
1cc8	3k7r	F	0.981035	0.976291	1039.3	1.271
3kje	3kji	A	1.10367	1.07832	1180.2	2.266
3l2a	3ks8	D	1.05057	1.03405	1137.4	0.982
1ubq	3m3j	S	1.0295	0.972398	2850.6	1.28
