# Supplementary material for: Relative Solvent Accessible Surface Area Predicts Protein Conformational Changes upon Binding
Source: Structure. 2011 Jun 8;19(6):859–67. doi: 10.1016/j.str.2011.03.010 (PMC3145976; doi:10.1016/j.str.2011.03.010)
Supplement: Table S2 is the same as Table S1, but for heteromeric proteins [file mmc3.xls]

## Sheet: Sheet1
Monomer PDB	Complex PDB	Complex chain	Arel(free)	Arel(bound)	Interface size (Å2)	RMSD (Å)
2tn4	1a2x	A	1.28619	1.19584	2393.6	10.704
1k5b	1a4y	B	0.987477	1.00515	2806.4	1.598
1avu	1avw	C	0.971538	0.984087	1777	1.117
1ok0	1bvn	D	0.958639	1.01025	2295.9	1.045
1hpt	1cgj	B	1.09177	1.07625	2023	2.35
2gkt	1cso	B	1.04652	1.04187	1137.1	0.886
2bnh	1dfj	C	1.05253	1.0623	2752.7	1.802
1aye	1dtd	A	0.925398	0.883269	1509.8	0.993
3chy	1eay	A	0.966692	0.972123	1233.2	1.948
2hl8	1euv	A	1.00915	1.04117	2366.3	1.268
1bas	1ev2	A	0.863121	0.917519	2911	0.724
4pep	1f34	A	0.995751	0.995574	3611.2	0.977
2clx	1f5q	A	1.06579	1.07531	2716.4	3.93
3dt6	1fxw	A	0.926273	0.981645	2392.3	1.242
1hby	1h0d	J	1.0392	1.09216	2976.3	4.108
1gue	1h2s	A	0.985557	1.00589	3062.1	1.17
2b90	1iar	A	1.0686	1.04769	1586.2	2.116
2v02	1iq5	G	1.28934	1.23041	5905.8	13.52
1d7p	1iqd	A	1.0036	0.961122	1994.9	1.077
1akl	1jiw	A	1.05516	1.04538	2354.1	1.4
1tew	1jtp	D	0.919338	0.937998	1753.1	0.873
1u9b	1kps	A	1.07973	1.07666	1610.5	1.201
1fas	1ku6	E	1.01165	1.04994	2145.2	2.813
1vah	1kxq	A	0.914722	0.889426	2381.8	0.661
1r6c	1lzw	B	1.07315	1.03177	2235.2	1.949
3k0m	1m9f	A	0.90367	0.90777	1167.8	0.848
1qnj	1mcv	A	0.98199	0.998883	1836.5	0.834
1qoi	1mzw	A	0.971949	0.963482	909.8	0.894
1anf	1nmu	A	0.999025	0.998551	2572.4	1.013
1pxj	1oiy	A	1.08596	1.07393	4292.5	4.947
9pti	1p2o	C	1.02193	1.02815	2940.1	1.075
1qau	1qav	B	1.03388	1.07224	1592.1	1.598
1cdy	1rzj	R	1.06113	1.12204	2148.5	1.795
3gmu	1s0w	B	1.0269	1.00697	2434.4	1.048
1r8m	1s9d	D	1.12928	1.10762	2824.1	1.685
3etp	1shw	F	1.11172	1.07374	1268.3	3.561
1tho	1skw	C	0.985858	0.941221	2123.5	0.987
1ifg	1slw	B	1.17965	1.31861	5704.8	9.266
1sat	1smp	A	1.02844	1.01503	2028.2	0.804
1ppp	1stf	A	0.944755	0.927226	1753.8	0.914
1mqa	1t0p	A	0.962681	0.939112	1289.4	2.153
1sht	1t6b	E	0.961212	0.969828	2030.5	1.747
1bk1	1t6g	G	0.859025	0.877871	3555.7	1.006
1jae	1tmq	A	0.87929	0.887785	2608.4	0.602
1tmy	1u0s	A	0.994669	0.994623	1515.3	0.886
1akz	1ugh	A	0.965942	0.969795	2238.7	0.889
1eug	1uug	A	0.997697	0.983666	2127.9	1.129
1pxn	1w98	A	1.10118	1.12482	3697.4	7.504
1wer	1wq1	E	1.16759	1.1218	3062.4	1.334
3bwi	1xtg	A	1.07738	1.134	6018.6	2.824
1ifg	1xx9	E	1.17965	1.37778	6710.7	9.652
1ck3	1xxm	A	0.886111	0.931615	2123	0.798
1ubn	1y3d	A	0.858603	0.884345	2306.1	0.509
2qvq	1ycs	A	1.04859	1.01758	1549.6	1.401
1vsb	1yu6	A	0.846103	0.871762	1385.2	0.561
1arm	1zlh	A	0.887485	0.855365	2273.3	0.672
1iee	1zv5	A	0.929678	0.882178	1455.1	0.644
2b45	2b42	B	0.874193	0.875341	2594.4	1.04
2v02	2bcx	A	1.28934	1.24149	3380.4	14.652
1k2a	2bex	C	1.01131	1.0218	3527.5	1.261
1v77	2czv	D	0.985287	1.00011	3749.3	1.298
1ixv	2dzn	A	1.02956	0.986422	1899.5	1.008
1cvl	2es4	O	0.947984	0.930947	5655.1	1.247
1z6i	2f2l	A	0.981145	0.958779	1676.7	1.168
2a7h	2f3c	A	0.881285	0.89342	2040.1	0.844
1bti	2fi4	E	1.09361	1.05604	3788.4	2.251
1bti	2fi5	U	1.09361	1.07949	4201.5	2.28
1bti	2ftm	V	1.09361	1.07264	4195.6	2.276
1pzt	2fyc	B	0.994472	0.933669	2908.6	3.167
1jx6	2hj9	A	0.993586	0.978518	3051.3	1.199
1oap	2hqs	F	0.967694	0.983433	2613.5	1.235
1aac	2j57	B	0.922189	0.936417	1531.9	0.629
1opd	2jel	A	0.976256	1.01923	1676.6	1.507
1cjl	2nqd	C	0.965123	0.971862	2186.2	1.067
3ea6	2nts	A	1.00125	1.01179	1578.5	1.192
1nh1	2nud	A	1.04654	1.11724	3495.6	1.305
1oz1	2okr	A	1.119	1.10567	1760.5	1.421
1kf2	2p4a	A	1.05445	1.03043	1414.5	0.62
1off	2pvg	C	0.922558	0.921817	1492.5	0.824
1kex	2qqn	A	0.979952	0.983118	827.4	1.033
3ijc	2qxv	A	0.965484	0.975623	3034.7	1.409
1thm	2tec	A	0.832596	0.826022	1666	0.708
1ahr	2vas	E	1.26157	1.26986	4807.4	11.389
4cln	2vb6	E	1.29604	1.27061	4955.6	15.914
1ugm	2z0e	B	1.07407	1.10827	2558.6	1.905
2cu9	2z34	A	1.10753	1.16909	4103.7	4.239
1uhn	2zfd	A	1.05123	1.12363	3443.2	3.28
2dyi	3a1p	A	1.16454	1.1691	3504.9	3.899
1ogw	3a1q	A	0.948194	1.00975	1314	2.173
3efu	3a33	C	0.933173	1.00031	2683.3	1.001
2esk	3a33	D	1.02432	1.04407	3625	1.121
1ogw	3a9j	A	0.948194	1.02619	1022	3.05
2bx6	3bh7	E	1.03385	1.06415	2843.2	1.144
1npu	3bp6	A	0.993829	0.991422	2069.8	1.399
2g55	3bte	H	0.893873	0.889027	3097.2	0.54
4pti	3btk	L	1.04228	0.99783	3838.1	1.607
3pbh	3cbj	G	0.997837	0.995704	3752.9	1.708
3b92	3cki	A	1.03556	1.03411	2232.5	1.253
1ahr	3dve	A	1.26157	1.19726	3244.6	12.336
1prw	3dvk	A	1.0436	1.21772	2735.8	3.803
3c5a	3e2k	A	0.953262	0.941943	2571.9	0.889
1iwz	3eba	G	0.957962	0.935717	1331.8	0.916
9pti	3fp8	U	1.02193	0.994812	2993.5	0.603
3ekc	3ft3	B	1.10809	1.08914	2720	3.326
1c4f	3g9a	A	0.927949	0.9592	655.1	0.805
3gmv	3gmw	C	1.06523	1.03591	2671.9	0.742
1mjn	3hi6	I	0.954236	0.989318	2093.7	2.596
1xg6	3i29	C	1.11017	1.03505	2378.7	1.82
3e46	3k9o	A	1.0056	1.064	911	1.433
2bm3	3kcp	E	1.0196	1.01257	1796.5	0.747
1bmg	3l9r	U	1.10412	1.01724	2814.4	1.903
2v75	3lcn	A	1.04182	1.08265	2491.2	1.343
2ppn	3mdy	B	1.00599	0.984315	1809.9	0.927
3n1r	3mxw	A	0.928555	0.941572	2182.3	0.862
3odr	3o2s	A	1.13281	1.11748	2177.7	1.553
1cbx	4cpa	A	0.885418	0.870708	1216.8	0.75
1bti	4tpi	I	1.09361	1.03344	3674.7	1.709
